# Supplementary material for: Integrated computational screening and liquid biopsy approach to uncover the role of biomarkers for oral cancer lymph node metastasis
Source: Sci Rep. 2023 Aug 28;13:14033. doi: 10.1038/s41598-023-41348-2 (PMC10462753; doi:10.1038/s41598-023-41348-2)
Supplement: Supplementary file 1 — Supplementary Information. [file 41598_2023_41348_MOESM1_ESM.xlsx]

## Sheet: Sheet1
healthy control					ca. oral tissue					ca. oral exosomes					healthy exosomes					ca. oral LN metastasis
SRNO	GAPDH	MMP9	CXCL8	FN1	Sr.no	GAPDH 1	MMP9	CXCL8	FN1	sr.no.	GAPDH	MMP9	CXCL8	FN1	sr.no.	GAPDH	MMP9	CXCL8	FN1	sr.no	GAPDH	MMP9	CXCL8	FN1
Malav	17.16	21.65	26.519	19.463	1	8.49	17.65	19.89	14.525	1	16.68	17.64	22.79	23.518	1	7.94	13.68	13.09	13.53	JD8	15.23	16.45	15.36	19.17
piyush	15.13	19.856	18.913	19.258	3	11.14	22.43	13.96	19.417	3	16.86	22	27.95	22.352	2	10.21	12.2	8.8	15.301	JD4	12.77	14.45	15.77	15.08
12N	11.32	14.583	23.312	21.649	100	19.54	25.4	32.7	23.499	4	17.65	24.2	17.8	19.797	3	14.53	14.11	12	14.56	JD5	11.06	15.74	14.38	13.99
5	11.26	19.59	24.13	23.451	104	12.8	24.34	25.35	17.41	5	17.87	22.53	26.05	16.825	4	14.17	19.43	23.13	23.451	JD13	11.015	14.89	15.43	19.87
6	11.56	9.49	15.46	16.23	5	18.22	18.07	19.62	25.886	6	16.54	19.61	24.81	23.226	5	11.91	9.88	14.57	16.63	bb10	19.86	20.37	18.63	25.34
7	13.26	13.55	15.7	12.1	6	20.16	20.18	16.65	17.076	7	16.81	22.26	11.41	19.459	6	13.8	13.57	13.59	12.1	bb56	18.64	18.09	20.12	22.87
8	11.46	17.46	11.26	11.25	10	14.73	14.62	10.9	16.137	9	17.46	23.1	13.82	18.782	7	11.39	14.79	11.46	11.25	bb78	15.97	15.68	13.23	13.26
9	14.9	12.57	12.46	12.35	11	15.48	13.43	12.59	13.081	10	16.91	22.42	20.17	19.105	8	14.57	12.87	12.79	12.22	bb96	13.89	13.97	13.66	13.59
10	15.79	19.57	22.14	21.56	12	15.47	12.86	15.89	13.351	11	14.45	12.84	14.57	16.214	9	15.42	19.79	22.46	21.56	bb55	19.63	19.07	16.35	22.13
11	12.57	18.53	15.27	23.14	4	18.57	15.7	19.57	14.26	104	11.42	16.96	12.49	18.49	10	11.24	16.59	15.27	18.54	bb24	14.28	16.23	15.69	22.877
Average	13.441	16.6849	18.5164	18.0451	7	12.36	22.37	15.27	18.36	161	12.3	13.57	12.42	18.8	Average	12.518	14.691	14.716	15.9142
					9	15.88	24.57	31.27	25.36	120	11.91	9.16	14.37	16.63
					161	12.37	23.26	29.27	17.56	58	13.8	13.51	13.39	13.607
					120	16.63	18.64	15.27	25.42	114	11.15	14.94	11.18	18.88
					58	20.37	21.37	15.65	17.36	S1	14.64	13	12.69	12.5
					114	15.25	15.63	12.37	16.12	12	15.52	19.75	21.05	21.887
					s1	13.37	13.26	14.27	13.56	17	17.57	22.46	26.44	16.52
					17	18.97	13.23	15.27	13.54	18	16.46	19.87	24.57	23.45
					18	14.27	15.27	12.66	13.63	19	15.57	22.46	11.26	19.87
					19	16.26	13.23	15.9	13.24	100	17.9	23.16	13.85	18.65
					ca. oral tissue FOLD CHANGE					ca. oral exosome FOLD CHANGE					ca. oral LN metastasis fold change
					Sr.no	MMP9	CXCL8	FN1		Sr.no	MMP9	CXCL8	FN1		sr.no	mmp9	cxcl8	fn1
					1	0.016561	0.012477	0.370899		1	2.3181	0.066431	0.092027		JD8	1.935	4.19	0.685
					3	0.003783	4.77	0.078406		3	0.127892	0.002105	0.233938		JD4	1.4	0.573	2.123
					100	0.163108	0.0036	1.56385		100	0.048127	4.13532	2.3771		JD5	0.175	0.459	1.381
					104	0.003181	0.005622	0.995919		104	0.178377	0.015821	21.7237		JD13	5.62	126.06	13.326
					5	10.5115	12.7763	0.11975		5	0.537002	0.014864	0.102252		bb10	3.166	10.76	0.235
					6	9.34309	384.116	206.228		6	0.103163	0	1.67853		bb56	6.6	1.64	0.56
					10	10.2241	479.504	9.17113		10	0.090433	57.2022	4.21111		bb78	5.51	30.65	68.88
					11	39.2304	249.933	128.275		11	0.098961	0.478968	2.29931		bb96	4.266	5.38	12.96
					12	57.8362	25.2008	105.646		12	13.7656	4.22222	3.09985		bb55	6.64	44.56	1.86
					4	69.2576	16.8585	482.405		4	0.096924	2.18555	0.078357		bb24	1.167	1.72	0.027
					7	0.009188	4.48591	0.380008		7	1.86995	4.22222	0.116322		mean	3.6479	22.5992	10.2037
					9	0.022938	0.000785	0.034057		9	30.3369	0.833931	0.399481		std.dev	2.40003	39.2674	21.2382
					161	0.004992	0.000276	0.666234		161	5.51362	6.09658	12.0353		total number	10	10	10
					120	2.35202	86.5463	0.054944		120	0.326013	4.494	0.04959		sem	0.240003	3.92674	2.12382
					58	4.73676	888.606	195.917		58	14.0549	17.7285	46.4047
					114	7.27981	248.207	13.3069		114	0.240315	0.099304	0.127556
					s1	10.2241	18.0684	21.3195		s1	0.15209	0.009807	21.7992
					17	506.318	438.186	1048.49		17	0.424254	0.016608	0.082824
					18	4.73676	102.921	37.8993		18	0.038023	91.013	0.534477
					19	77.3806	43.2731	197.28		19	0.117685	76.0038	6.26016
					mean	40.4827	150.174	122.51		mean	3.52192	13.4421	6.18529
					St.Dev	112.334	235.477	249.365		St.Dev	7.60647	27.2883	11.61
					total number	20	20	20		total number	20	19	20
					SEM	5.6167	11.7738	12.4683		SEM	0.380324	1.43623	0.580502
						tumor	Primary OC exo	LN mets exo	significance
					MMP9	40.48	3.5	3.64	0.0001
					CXCL8	150.17	13.44	22.59	0.0001
					FN1	122.51	6.18	10.203	0.0001
